# Supplementary material for: Curled Flag Leaf 2, Encoding a Cytochrome P450 Protein, Regulated by the Transcription Factor Roc5, Influences Flag Leaf Development in Rice
Source: Front Plant Sci. 2021 Feb 12;11:616977. doi: 10.3389/fpls.2020.616977 (PMC7907467; doi:10.3389/fpls.2020.616977)
Supplement: Supplementary Table 4 — Primers used in this study. [file Table_1.XLSX]

## Sheet: Sheet1
Supplementary Table S4 Primers used for in this study
Marker	Forward-primers	Reverse-primers
map-based cloning of CFL2
RM14347	CTGCGTCAGATTTCTCCTCTTCG	ACATTCTCGCTTGCTCCTCTCG
RM547	TTGTCAAGATCATCCTCGTAGC	GTCATTCTGCAACCTGAGATCC
Ind03-8	GAGTATCAGACGATCAGACACCAC	CATTTGCCGTCGAATTGAT
Ind03-11	GTAGAGTATTTGAAAGAGCATCTCAT	GGCATGAATCAACACGCTAA
Ind03-6	GCTATATTCAATGGCGGATACA	TGCCGTCGTTAGAGCCTG
Ind03-4	TTAACAATATCCAAGCACTATGAATT	AGCTACTGACCATGTGAGCCT
vector construction
CFL2-COM	CGCGAATTCTACCAAGCGATACCCGACAA	CGCGGTACCGCTGACCTCAAAGCAGCACA
CFL2-P-GUS	CGCGAATTCCCAAGCGATACCCGACAA	CGCCCATGGCCAAGCGATACCCGACAA
CFL2-GFP	CGCACTAGTATGGCAGCAATTGGTAACAT	CGCGGATCCGGTGTTCATCACTGGCTCTCT
Roc5-AD	CGCGAATTCATGAGCTTTGGGGGCCTCT	CGCGGATCCTCAGGCGTCGCACTGCA
CFL2-P-L1	CAACATTTAAACATTTAAACATTTAG	TCGACTAAATGTTTAAATGTTTAAATGTTGAGCT
CFL2-P-L1 mu	CAACCGTTAAACCGTTAAACCGTTAG	TCGACTAACGGTTTAACGGTTTAACGGTTGAGCT
pCFL2-LUC	CTCACTATAGGGCGAATTGGGTACCTAATTTGGGAAGTGGACTGAAAT	GCTGCAGGAATTCGATATCAAGCTTATAGCGCAGTGGAGTGCAA
62-SK-Roc5	CGGCCGCTCTAGAACTAGTGGATCCATGAGCTTTGGGGGCCTCT	TATCGATAAGCTTGATATCGAATTCTCAGGCGTCGCACTGCA
in situ hybridization analysis
Probe-CFL2	CAGCTTCTCCTGTCAGGAGTAT	TAATACGACTCACTATAGGGAGAGAGCATCTGGGCCTTGTT
qRT-PCR
CFL2	CGGCCATCGCGAAACACAGAGC	GGCCGGCGACGAGGAGGTTCAT
Roc5	CGGTCGGGAAGCGACCATCT	TTCATCTGCGTGCGGCGATT
BC1	TGCACAGATGCTCTCTCCTC	CGTCCCACTTTATCGTGATG
BC3	CTGCCTGGCAGGCTGAAGCG	GCTCCAAAGCAACAGCCCTGG
BC10	CCAGAAGCATTGCAGGAGAAG	TGTGTAACTGACCTCCGTGTAAGC
BC12	GGATCTCAATGCTTGAACAGAAAA	TCAGGTTCACAAGGATCAGTGTAAC
CESA1	CGGGCAATGAAGAGAGAGTATG	GGGTGATCCCTTGGGTTATTC
CESA3	TCGCATCCACACTTCTTGAG	ATCTTCGTACCCACAGCTTATG
CESA4	TTCCAAAGTCTTCTGTCTGTTCATGGTGCT	CAAGGTCTTCACGTCGAGAGTCT
CESA7	GGTCCAGCCCACCTTCGTCA	GCATCACCCACCCTTCCTCC
CESA8	CTGGGTGATTGTCCACTTGTA	AGATCGAAGCCAGAAGGATTG
CESA9	CCAACCGCAACACCGTCTTC	AGCAGTCGCAGGTCACCATC
Actin	GACCCAGATCATGTTTGAGACCT	CAGTGTGGCTGACACCATCAC
