# Supplementary material for: Curled Flag Leaf 2, Encoding a Cytochrome P450 Protein, Regulated by the Transcription Factor Roc5, Influences Flag Leaf Development in Rice
Source: Front Plant Sci. 2021 Feb 12;11:616977. doi: 10.3389/fpls.2020.616977 (PMC7907467; doi:10.3389/fpls.2020.616977)
Supplement: Supplementary Table 5 — Statistical results of bulliform cell number and areas. [file Table_2.XLSX]

## Sheet: Sheet1
Supplementary Table S5 Statistical results of bulliform cells number and areas
	large vein					small vein
	Number of bulliform cells		Area of bulliform cells			Number of bulliform cells		Area of bulliform cells
	WT	cfl2	WT	cfl2		WT	cfl2	WT	cfl2
1	6	5	1750	2135		5	4	1090	1460
2	5	6	1669	2201		4	5	995	1257
3	5	7	1785	2358		5	5	874	1452
4	7	6	1588	2287		5	6	981	1522
5	6	7	1642	1956		6	5	1023	1501
6	6	5	1702	2107		6	4	1104	1397
7	7	5	1497	2231		6	5	1214	1344
8	6	6	1799	1952		5	5	1086	1456
9	5	7	1854	1769		5	5	1031	1545
10	6	6	1802	2064		4	6	958	1327
AVRAGE	5.9	6	1708.8	2106		5.1	5	1035.6	1426.1
SD	0.737865	0.816497	105.335	168.317		0.737865	0.666667	88.854	88.1254
