# Supplementary material for: Curled Flag Leaf 2, Encoding a Cytochrome P450 Protein, Regulated by the Transcription Factor Roc5, Influences Flag Leaf Development in Rice
Source: Front Plant Sci. 2021 Feb 12;11:616977. doi: 10.3389/fpls.2020.616977 (PMC7907467; doi:10.3389/fpls.2020.616977)
Supplement: Supplementary Table 6 — Original data of the cell wall components analysis. [file Table_3.XLSX]

## Sheet: sheet1
	Supplementary Table S6 Original data of the cell wall components analysis
			Lignin (mg/g)	Cellulose (mg/g）	Man (mg/g)	Glc(mg/g)	Gal (mg/g)	Xyl (mg/g)	Ara (mg/g)	Rha (mg/g)	Fuc (mg/g)
	WT	1	82.0871	563.013	0.584592	7.74797	1.8967	12.6899	3.30359	0.319451	0.63348
		2	70.5736	577.578	0.603279	7.92435	2.12138	13.8862	3.75913	0.359774	0.625126
		3	78.54	569.486	0.577952	7.37218	1.90156	13.3429	3.34909	0.359655	0.645631
		4	76.1298	574.246
		5	72.31	582.148
		Avegrage	75.9281	573.294	0.588608	7.6815	1.97322	13.3064	3.4706	0.346293	0.634746
		Standard deviation	4.65182	7.38	0.0131321	0.282018	0.128341	0.599007	0.250903	0.0232465	0.0103106
	cfl2	1	84.5614	580.244	0.638374	8.38424	2.09335	15.639	3.82107	0.308789	0.489524
		2	83.3867	590.05	0.647397	8.68112	2.28686	15.8389	4.18144	0.336862	0.504733
		3	79.9132	586.432	0.661041	8.60847	2.30771	14.8931	4.14531	0.320222	0.495897
		4	88.0559	592.715	0.648937	8.55794	2.22931	15.457	4.04927	0.321958	0.496718
		5	81.55	619.942
		Avegrage	83.4934	593.877
		Standard deviation	3.10494	15.3027	0.0114119	0.154756	0.118201	0.498515	0.198454	0.0141167	0.00763763
